# Supplementary material for: Iron deficiency linked to altered bile acid metabolism promotes Helicobacter pylori–induced inflammation–driven gastric carcinogenesis
Source: J Clin Invest. 2022 May 16;132(10):e147822. doi: 10.1172/JCI147822 (PMC9106351; doi:10.1172/JCI147822)
Supplement: Supplemental table 1 [file jci-132-147822-s050.xlsx]

## Sheet: Sheet1
Supplemental Table 1: Comprehensive list of identified gastric mucosal metabolites in C57BL/6 mice
Positive C57BL/6 uninfected_iron-depleted versus uninfected_iron-replete	Formula	Molecular Weight	Metabolika Pathways
Glycerophospho-N-palmitoyl ethanolamine	C21 H44 N O7 P	453.285
DL-Arginine	C6 H14 N4 O2	174.112	Arginine, ornithine and proline interconversion;Superpathway of L-citrulline metabolism;Superpathway of arginine and polyamine biosynthesis;L-arginine biosynthesis I (via L-ornithine);Other
L-Tyrosine	C9 H11 N O3	181.074	Superpathway of chorismate metabolism;Superpathway of aromatic amino acid biosynthesis;Other
α-Lactose	C12 H22 O11	342.115	Other
Palmitoyl ethanolamide	C18 H37 N O2	299.282	Other
Pipecolic acid	C6 H11 N O2	129.079	Superpathway of L-lysine degradation
DL-Lysine	C6 H14 N2 O2	146.105	Superpathway of L-lysine degradation;Superpathway of arginine and polyamine biosynthesis;Aspartate superpathway;Other
Docosahexaenoic acid ethyl ester	C24 H36 O2	356.271
Pipecolic acid	C6 H11 N O2	129.079	Superpathway of L-lysine degradation
L-(+)-Arginine	C6 H14 N4 O2	174.112	Arginine, ornithine and proline interconversion;Superpathway of L-citrulline metabolism;Superpathway of arginine and polyamine biosynthesis;L-arginine biosynthesis I (via L-ornithine);Other
Adenosine	C10 H13 N5 O4	267.096	Superpathway of purine nucleotide salvage;Purine nucleotides degradation II (aerobic);Superpathway of purine deoxyribonucleosides degradation;Other
D-Sphingosine	C18 H37 N O2	299.282	Other
DL-Arginine	C6 H14 N4 O2	174.112	Arginine, ornithine and proline interconversion;Superpathway of L-citrulline metabolism;Superpathway of arginine and polyamine biosynthesis;L-arginine biosynthesis I (via L-ornithine);Other
L-(+)-Arginine	C6 H14 N4 O2	174.112	Arginine, ornithine and proline interconversion;Superpathway of L-citrulline metabolism;Superpathway of arginine and polyamine biosynthesis;L-arginine biosynthesis I (via L-ornithine);Other
Cytidine	C9 H13 N3 O5	243.085	Other
Adenosine	C10 H13 N5 O4	267.096	Superpathway of purine nucleotide salvage;Purine nucleotides degradation II (aerobic);Superpathway of purine deoxyribonucleosides degradation;Other
L-(+)-Arginine	C6 H14 N4 O2	174.112	Arginine, ornithine and proline interconversion;Superpathway of L-citrulline metabolism;Superpathway of arginine and polyamine biosynthesis;L-arginine biosynthesis I (via L-ornithine);Other
Cytosine	C4 H5 N3 O	111.043	Other
9-Oxo-10(E),12(E)-octadecadienoic acid	C18 H30 O3	294.219	Other
D-Serine	C3 H7 N O3	105.043	Superpathway of chorismate metabolism;Superpathway of aromatic amino acid biosynthesis;Methanobacterium thermoautotrophicum biosynthetic metabolism;Other
Docosahexaenoic acid ethyl ester	C24 H36 O2	356.271
Serotonin	C10 H12 N2 O	176.095
Asparagine	C4 H8 N2 O3	132.053	Other
Acetyl-L-carnitine	C9 H17 N O4	203.116
9-Oxo-10(E),12(E)-octadecadienoic acid	C18 H30 O3	294.219	Other
Docosahexaenoic acid ethyl ester	C24 H36 O2	356.271
Nalidixic acid	C12 H12 N2 O3	232.084
L-Kynurenine	C10 H12 N2 O3	208.085	Other
Prostaglandin B1	C20 H32 O4	336.229
Isoamylamine	C5 H13 N	87.1052
Negative C57BL/6 uninfected_iron-depleted versus uninfected_iron-replete	Formula	Molecular Weight	Metabolika Pathways
Sucrose	C12 H22 O11	342.116	Superpathway of mycolyl-arabinogalactan-peptidoglycan complex biosynthesis;Chitin biosynthesis;Superpathway of anaerobic sucrose degradation;Other
L-Alanyl-L-threonine	C7 H14 N2 O4	190.094	Other
Glycyl-L-leucine	C8 H16 N2 O3	188.115	Other
Pantothenic acid	C9 H17 N O5	219.11	Other
Positive C57BL/6 HP_iron-depleted versus HP_iron-replete	Formula	Molecular Weight	Metabolika Pathways
Hypoxanthine	C5 H4 N4 O	136.038	Superpathway of purine nucleotide salvage;Purine nucleotides degradation II (aerobic);Purine nucleotides degradation I (plants);Superpathway of purines degradation in plants;Superpathway of purine deoxyribonucleosides degradation
Adenosine	C10 H13 N5 O4	267.096	Superpathway of purine nucleotide salvage;Purine nucleotides degradation II (aerobic);Superpathway of purine deoxyribonucleosides degradation;Other
Adenosine	C10 H13 N5 O4	267.096	Superpathway of purine nucleotide salvage;Purine nucleotides degradation II (aerobic);Superpathway of purine deoxyribonucleosides degradation;Other
Acetyl-β-methylcholine	C8 H17 N O2	159.126
Docosahexaenoic acid ethyl ester	C24 H36 O2	356.271
Prolylleucine	C11 H20 N2 O3	228.147
Negative C57BL/6 HP_iron-depleted versus HP_iron-replete	Formula	Molecular Weight	Metabolika Pathways
Taurochenodeoxycholic acid	C26 H45 N O6 S	499.297
Glycocholic acid	C26 H43 N O6	465.309
(+/-)12(13)-DiHOME	C18 H34 O4	314.246
5,8,12-Trihydroxy-2-oxododecanoic acid	C12 H22 O6	262.141
Corchorifatty acid F	C18 H32 O5	328.225
Positive C57BL/6 HP_iron-replete versus uninfected_iron-replete	Formula	Molecular Weight	Metabolika Pathways
L-Phenylalanine	C9 H11 N O2	165.079	Superpathway of chorismate metabolism;Superpathway of aromatic amino acid biosynthesis;Superpathway of indole-3-acetate conjugate biosynthesis;Other
Glycerophospho-N-palmitoyl ethanolamine	C21 H44 N O7 P	453.285
DL-Arginine	C6 H14 N4 O2	174.112	Arginine, ornithine and proline interconversion;Superpathway of L-citrulline metabolism;Superpathway of arginine and polyamine biosynthesis;L-arginine biosynthesis I (via L-ornithine);Other
L-Tyrosine	C9 H11 N O3	181.074	Superpathway of chorismate metabolism;Superpathway of aromatic amino acid biosynthesis;Other
L-Tryptophan	C11 H12 N2 O2	204.09	Superpathway of chorismate metabolism;Superpathway of aromatic amino acid biosynthesis;Other
Indole-3-acrylic acid	C11 H9 N O2	187.063
Palmitoyl ethanolamide	C18 H37 N O2	299.282	Other
Pipecolic acid	C6 H11 N O2	129.079	Superpathway of L-lysine degradation
Acetyl-β-methylcholine	C8 H17 N O2	159.126
DL-Lysine	C6 H14 N2 O2	146.105	Superpathway of L-lysine degradation;Superpathway of arginine and polyamine biosynthesis;Aspartate superpathway;Other
Pipecolic acid	C6 H11 N O2	129.079	Superpathway of L-lysine degradation
L-(+)-Arginine	C6 H14 N4 O2	174.112	Arginine, ornithine and proline interconversion;Superpathway of L-citrulline metabolism;Superpathway of arginine and polyamine biosynthesis;L-arginine biosynthesis I (via L-ornithine);Other
1-Linoleoyl glycerol	C21 H38 O4	354.276
DL-Carnitine	C7 H15 N O3	161.105
D-Sphingosine	C18 H37 N O2	299.282	Other
Monoolein	C21 H40 O4	356.292
Cytidine	C9 H13 N3 O5	243.085	Other
L-(+)-Arginine	C6 H14 N4 O2	174.112	Arginine, ornithine and proline interconversion;Superpathway of L-citrulline metabolism;Superpathway of arginine and polyamine biosynthesis;L-arginine biosynthesis I (via L-ornithine);Other
Cytosine	C4 H5 N3 O	111.043	Other
tert-Butyl N-[1-(aminocarbonyl)-3-methylbutyl]carbamate	C11 H22 N2 O3	230.163
L-Alanyl-L-proline	C8 H14 N2 O3	186.1
N-Acetyl-D-galactosamine	C8 H15 N O6	221.09	Other
Indole	C8 H7 N	117.058	Superpathway of chorismate metabolism;Superpathway of aromatic amino acid biosynthesis;Other
15-Deoxy-Δ12,14-prostaglandin A1	C20 H30 O3	318.219	Other
Acetyl-L-carnitine	C9 H17 N O4	203.116
2-{2-Oxo-2-[4-(1H-pyrrol-1-yl)piperidino]ethoxy}acetic acid	C13 H18 N2 O4	266.127
3-Morpholino-4-tetrahydro-1H-pyrrol-1-ylcyclobut-3-ene-1,2-dione	C12 H16 N2 O3	236.116	Other
α-Aspartylphenylalanine	C13 H16 N2 O5	280.106
L-Kynurenine	C10 H12 N2 O3	208.085	Other
Prostaglandin B1	C20 H32 O4	336.229
Prostaglandin B1	C20 H32 O4	336.229
Negative C57BL/6 HP_iron-replete versus uninfected_iron-replete	Formula	Molecular Weight	Metabolika Pathways
Glycerophospho-N-palmitoyl ethanolamine	C21 H44 N O7 P	453.285
Oleic acid	C18 H34 O2	282.256	Other
DL-Tryptophan	C11 H12 N2 O2	204.089	Other
Glycerophospho-N-palmitoyl ethanolamine	C21 H44 N O7 P	453.286
6β-Prostaglandin I1	C20 H34 O5	354.24
Gluconic acid	C6 H12 O7	196.057	Other
Ethyl myristate	C16 H32 O2	256.24	Other
6β-Prostaglandin I1	C20 H34 O5	354.24
Glycyl-L-leucine	C8 H16 N2 O3	188.115	Other
Pantothenic acid	C9 H17 N O5	219.11	Other
Tyrosylalanine	C12 H16 N2 O4	252.111
Deoxycholic acid	C24 H40 O4	392.293
16-Hydroxyhexadecanoic acid	C16 H32 O3	272.235
Glycyl-L-leucine	C8 H16 N2 O3	188.115	Other
Prostaglandin A1 ethyl ester	C22 H36 O4	364.261
Positive C57BL/6 HP_iron-depleted versus uninfected_iron-depleted	Formula	Molecular Weight	Metabolika Pathways
Hypoxanthine	C5 H4 N4 O	136.038	Superpathway of purine nucleotide salvage;Purine nucleotides degradation II (aerobic);Purine nucleotides degradation I (plants);Superpathway of purines degradation in plants;Superpathway of purine deoxyribonucleosides degradation
Taurine	C2 H7 N O3 S	125.015	Other
α-Lactose	C12 H22 O11	342.115	Other
Acetyl-β-methylcholine	C8 H17 N O2	159.126
Inosine	C10 H12 N4 O5	268.08	Superpathway of purine nucleotide salvage;Purine nucleotides degradation II (aerobic);Purine nucleotides degradation I (plants);Superpathway of purines degradation in plants;Other
1-Linoleoyl glycerol	C21 H38 O4	354.276
D-Serine	C3 H7 N O3	105.043	Superpathway of chorismate metabolism;Superpathway of aromatic amino acid biosynthesis;Methanobacterium thermoautotrophicum biosynthetic metabolism;Other
Adenosine	C10 H13 N5 O4	267.096	Superpathway of purine nucleotide salvage;Purine nucleotides degradation II (aerobic);Superpathway of purine deoxyribonucleosides degradation;Other
Monoolein	C21 H40 O4	356.292
L-(+)-Arginine	C6 H14 N4 O2	174.112	Arginine, ornithine and proline interconversion;Superpathway of L-citrulline metabolism;Superpathway of arginine and polyamine biosynthesis;L-arginine biosynthesis I (via L-ornithine);Other
Kanosamine	C6 H13 N O5	179.079	Other
Adenosine	C10 H13 N5 O4	267.096	Superpathway of purine nucleotide salvage;Purine nucleotides degradation II (aerobic);Superpathway of purine deoxyribonucleosides degradation;Other
Docosahexaenoic acid ethyl ester	C24 H36 O2	356.271
Acetyl-L-carnitine	C9 H17 N O4	203.116
L-Kynurenine	C10 H12 N2 O3	208.085	Other
Prolylleucine	C11 H20 N2 O3	228.147
Negative C57BL/6 HP_iron-depleted versus uninfected_iron-depleted	Formula	Molecular Weight	Metabolika Pathways
Taurochenodeoxycholic acid	C26 H45 N O6 S	499.297
Cholic acid	C24 H40 O5	408.287
Cholic acid	C24 H40 O5	408.287
Taurochenodeoxycholic acid	C26 H45 N O6 S	499.297
Oleic acid	C18 H34 O2	282.256	Other
Adenosine diphosphate ribose	C15 H23 N5 O14 P2	559.072	Superpathway of histidine, purine, and pyrimidine biosynthesis
14(S)-HDHA	C22 H32 O3	344.235
Taurine	C2 H7 N O3 S	125.014	Other
Corchorifatty acid F	C18 H32 O5	328.225
16-Hydroxyhexadecanoic acid	C16 H32 O3	272.235
Positive C57BL/6 HP versus uninfected	Formula	Molecular Weight	Metabolika Pathways
Glycerophospho-N-palmitoyl ethanolamine	C21 H44 N O7 P	453.285
Acetyl-β-methylcholine	C8 H17 N O2	159.126
1-Linoleoyl glycerol	C21 H38 O4	354.276
Acetyl-β-methylcholine	C8 H17 N O2	159.126
Adenosine	C10 H13 N5 O4	267.096	Superpathway of purine nucleotide salvage;Purine nucleotides degradation II (aerobic);Superpathway of purine deoxyribonucleosides degradation;Other
Monoolein	C21 H40 O4	356.292
Kanosamine	C6 H13 N O5	179.079	Other
Adenosine	C10 H13 N5 O4	267.096	Superpathway of purine nucleotide salvage;Purine nucleotides degradation II (aerobic);Superpathway of purine deoxyribonucleosides degradation;Other
Glycyl-L-leucine	C8 H16 N2 O3	188.116	Superpathway of L-lysine degradation
tert-Butyl N-[1-(aminocarbonyl)-3-methylbutyl]carbamate	C11 H22 N2 O3	230.163
Leucylproline	C11 H20 N2 O3	228.147
D-Glucose 6-phosphate	C6 H13 O9 P	260.029	Superpathway of butirocin biosynthesis;Methanobacterium thermoautotrophicum biosynthetic metabolism;Other
L-Alanyl-L-proline	C8 H14 N2 O3	186.1
N-Acetyl-D-galactosamine	C8 H15 N O6	221.09	Other
Docosahexaenoic acid ethyl ester	C24 H36 O2	356.271
15-Deoxy-Δ12,14-prostaglandin A1	C20 H30 O3	318.219	Other
tert-Butyl N-[1-(aminocarbonyl)-3-methylbutyl]carbamate	C11 H22 N2 O3	230.163
Tolycaine	C15 H22 N2 O3	278.163
3-Morpholino-4-tetrahydro-1H-pyrrol-1-ylcyclobut-3-ene-1,2-dione	C12 H16 N2 O3	236.116	Other
6,18,19-Trihydroxytrachyloban-2-one	C20 H30 O4	334.214	Other
2-{2-Oxo-2-[4-(1H-pyrrol-1-yl)piperidino]ethoxy}acetic acid	C13 H18 N2 O4	266.127
3-Morpholino-4-tetrahydro-1H-pyrrol-1-ylcyclobut-3-ene-1,2-dione	C12 H16 N2 O3	236.116	Other
α-Aspartylphenylalanine	C13 H16 N2 O5	280.106
L-Kynurenine	C10 H12 N2 O3	208.085	Other
Negative C57BL/6 HP versus uninfected	Formula	Molecular Weight	Metabolika Pathways
Taurochenodeoxycholic acid	C26 H45 N O6 S	499.297
Taurochenodeoxycholic acid	C26 H45 N O6 S	499.297
11,12-Epoxy-(5Z,8Z,11Z)-icosatrienoic acid	C20 H32 O3	320.235
Oleic acid	C18 H34 O2	282.256	Other
Adenosine diphosphate ribose	C15 H23 N5 O14 P2	559.072	Superpathway of histidine, purine, and pyrimidine biosynthesis
14(S)-HDHA	C22 H32 O3	344.235
DL-Tryptophan	C11 H12 N2 O2	204.089	Other
Glycerophospho-N-palmitoyl ethanolamine	C21 H44 N O7 P	453.286
(+/-)12(13)-DiHOME	C18 H34 O4	314.246
Taurine	C2 H7 N O3 S	125.014	Other
N-Acetyl-L-methionine	C7 H13 N O3 S	191.061
Glycyl-L-leucine	C8 H16 N2 O3	188.115	Other
Glycyl-L-leucine	C8 H16 N2 O3	188.115	Other
7(S),17(S)-Dihydroxy-8(E),10(Z),13(Z),15(E),19(Z)-docosapentaenoic acid	C22 H34 O4	362.245
Corchorifatty acid F	C18 H32 O5	328.225
Tyrosylalanine	C12 H16 N2 O4	252.111
16-Hydroxyhexadecanoic acid	C16 H32 O3	272.235
Glycyl-L-leucine	C8 H16 N2 O3	188.115	Other
CP 47,497-C8-Homolog C-8-hydroxy metabolite	C22 H36 O3	348.266
Positive C57BL/6 iron-depleted versus iron-replete	Formula	Molecular Weight	Metabolika Pathways
Glycerophospho-N-palmitoyl ethanolamine	C21 H44 N O7 P	453.285
DL-Arginine	C6 H14 N4 O2	174.112	Arginine, ornithine and proline interconversion;Superpathway of L-citrulline metabolism;Superpathway of arginine and polyamine biosynthesis;L-arginine biosynthesis I (via L-ornithine);Other
Acetyl-β-methylcholine	C8 H17 N O2	159.126
L-(+)-Arginine	C6 H14 N4 O2	174.112	Arginine, ornithine and proline interconversion;Superpathway of L-citrulline metabolism;Superpathway of arginine and polyamine biosynthesis;L-arginine biosynthesis I (via L-ornithine);Other
L-Glutathione (reduced)	C10 H17 N3 O6 S	307.083	Gamma-glutamyl cycle;Other
D-Sphingosine	C18 H37 N O2	299.282	Other
L-(+)-Arginine	C6 H14 N4 O2	174.112	Arginine, ornithine and proline interconversion;Superpathway of L-citrulline metabolism;Superpathway of arginine and polyamine biosynthesis;L-arginine biosynthesis I (via L-ornithine);Other
Eicosapentaenoic acid	C20 H30 O2	302.224	Other
Acetyl-β-methylcholine	C8 H17 N O2	159.126
N-Acetyl-D-galactosamine	C8 H15 N O6	221.09	Other
9-Oxo-10(E),12(E)-octadecadienoic acid	C18 H30 O3	294.219	Other
Docosahexaenoic acid ethyl ester	C24 H36 O2	356.271
9-Oxo-10(E),12(E)-octadecadienoic acid	C18 H30 O3	294.219	Other
Docosahexaenoic acid ethyl ester	C24 H36 O2	356.271
Nalidixic acid	C12 H12 N2 O3	232.084
Negative C57BL/6 iron-depleted versus iron-replete	Formula	Molecular Weight	Metabolika Pathways
Taurochenodeoxycholic acid	C26 H45 N O6 S	499.297
Cholic acid	C24 H40 O5	408.287
Cholic acid	C24 H40 O5	408.287
Taurochenodeoxycholic acid	C26 H45 N O6 S	499.297
11,12-Epoxy-(5Z,8Z,11Z)-icosatrienoic acid	C20 H32 O3	320.235
Taurochenodeoxycholic acid	C26 H45 N O6 S	499.297
Deoxycholic acid	C24 H40 O4	392.292
Glycocholic acid	C26 H43 N O6	465.309
(+/-)12(13)-DiHOME	C18 H34 O4	314.246
Corchorifatty acid F	C18 H32 O5	328.225
Corchorifatty acid F	C18 H32 O5	328.225
