# Supplementary material for: Iron deficiency linked to altered bile acid metabolism promotes Helicobacter pylori–induced inflammation–driven gastric carcinogenesis
Source: J Clin Invest. 2022 May 16;132(10):e147822. doi: 10.1172/JCI147822 (PMC9106351; doi:10.1172/JCI147822)
Supplement: Supplemental table 2 [file jci-132-147822-s051.xlsx]

## Sheet: Sheet1
Supplemental Table 2: Comprehensive list of identified gastric mucosal metabolites in INS-GAS mice
Positive INS-GAS uninfected_iron-depleted versus uninfected_iron-replete	Formula	Molecular Weight	Metabolika Pathways
L-Phenylalanine	C9 H11 N O2	165.079	Superpathway of chorismate metabolism;Superpathway of aromatic amino acid biosynthesis;Superpathway of indole-3-acetate conjugate biosynthesis;Anaerobic aromatic compound degradation (Thauera aromatica);Other
DL-Arginine	C6 H14 N4 O2	174.111	Superpathway of L-citrulline metabolism;Superpathway of arginine and polyamine biosynthesis;Arginine, ornithine and proline interconversion;L-arginine biosynthesis I (via L-ornithine);Other
DL-Lysine	C6 H14 N2 O2	146.105	Superpathway of arginine and polyamine biosynthesis;Superpathway of L-lysine degradation;Aspartate superpathway;Other
DL-Lysine	C6 H14 N2 O2	146.105	Superpathway of arginine and polyamine biosynthesis;Superpathway of L-lysine degradation;Aspartate superpathway;Other
L-Pyroglutamic acid	C5 H7 N O3	129.042	Superpathway of butirocin biosynthesis;Other
L-Pyroglutamic acid	C5 H7 N O3	129.042	Superpathway of butirocin biosynthesis;Other
D-(+)-Proline	C5 H9 N O2	115.063	Superpathway of L-citrulline metabolism;Arginine, ornithine and proline interconversion;Other
D-Sphingosine	C18 H37 N O2	299.282	Other
L-(+)-Arginine	C6 H14 N4 O2	174.111	Superpathway of L-citrulline metabolism;Superpathway of arginine and polyamine biosynthesis;Arginine, ornithine and proline interconversion;L-arginine biosynthesis I (via L-ornithine);Other
Methionine	C5 H11 N O2 S	149.051	Superpathway of butirocin biosynthesis;Aspartate superpathway;Other
L-(+)-Arginine	C6 H14 N4 O2	174.111	Superpathway of L-citrulline metabolism;Superpathway of arginine and polyamine biosynthesis;Arginine, ornithine and proline interconversion;L-arginine biosynthesis I (via L-ornithine);Other
Uracil	C4 H4 N2 O2	112.027	Other
1-Linoleoyl glycerol	C21 H38 O4	354.276
Glycyl-L-leucine	C8 H16 N2 O3	188.116	Superpathway of L-lysine degradation
Monoolein	C21 H40 O4	356.292
Cytidine	C9 H13 N3 O5	243.085	Other
Glycyl-L-leucine	C8 H16 N2 O3	188.116	Superpathway of L-lysine degradation
DL-Carnitine	C7 H15 N O3	161.105
L-Glutathione oxidized	C20 H32 N6 O12 S2	612.151	Other
L-Alanyl-L-proline	C8 H14 N2 O3	186.1
Alanyltyrosine	C12 H16 N2 O4	252.111
Adenosine	C10 H13 N5 O4	267.096	Superpathway of purine nucleotide salvage;Purine nucleotides degradation II (aerobic);Other
Palmitoylcarnitine	C23 H45 N O4	399.334
Cytidine 5'-monophosphate (hydrate)	C9 H14 N3 O8 P	323.051	Methanobacterium thermoautotrophicum biosynthetic metabolism;Other
Glycyl-L-leucine	C8 H16 N2 O3	188.116	Superpathway of L-lysine degradation
N,N-Dimethylsphingosine	C20 H41 N O2	327.313
Cytidine 5'-monophosphate (hydrate)	C9 H14 N3 O8 P	323.051	Methanobacterium thermoautotrophicum biosynthetic metabolism;Other
L-Kynurenine	C10 H12 N2 O3	208.085	Superpathway of NAD biosynthesis in eukaryotes;Other
5-Hydroxyindole-3-acetic acid	C10 H9 N O3	191.058
(+/-)12(13)-DiHOME	C18 H34 O4	314.245
L-Kynurenine	C10 H12 N2 O3	208.085	Superpathway of NAD biosynthesis in eukaryotes;Other
9-Oxo-10(E),12(E)-octadecadienoic acid	C18 H30 O3	294.219	Other
Negative INS-GAS uninfected_iron-depleted versus uninfected_iron-replete	Formula	Molecular Weight	Metabolika Pathways
Glycerophospho-N-palmitoyl ethanolamine	C21 H44 N O7 P	453.285
Uridine monophosphate (UMP)	C9 H13 N2 O9 P	324.036	Superpathway of mycolyl-arabinogalactan-peptidoglycan complex biosynthesis;Superpathway of histidine, purine, and pyrimidine biosynthesis;Superpathway of lipopolysaccharide biosynthesis;Peptidoglycan biosynthesis IV (Enterococcus faecium);Other
(15Z)-9,12,13-Trihydroxy-15-octadecenoic acid	C18 H34 O5	330.24
L-Glutathione (reduced)	C10 H17 N3 O6 S	307.084	Superpathway of seleno-compound metabolism;Other
Guanosine monophosphate (GMP)	C10 H14 N5 O8 P	363.058	Superpathway of histidine, purine, and pyrimidine biosynthesis;Purine nucleotides degradation II (aerobic);Purine nucleotides degradation I (plants);Superpathway of purine nucleotide salvage;Superpathway of purines degradation in plants;Other
Glycyl-L-leucine	C8 H16 N2 O3	188.115	Other
Glycyl-L-leucine	C8 H16 N2 O3	188.115	Other
Tyrosylalanine	C12 H16 N2 O4	252.111
Glycyl-L-leucine	C8 H16 N2 O3	188.115	Other
Corchorifatty acid F	C18 H32 O5	328.225
16-Hydroxyhexadecanoic acid	C16 H32 O3	272.235
Palmitoleic acid	C16 H30 O2	254.224	Other
α-Aspartylphenylalanine	C13 H16 N2 O5	280.106
N-Acetyl-L-phenylalanine	C11 H13 N O3	207.089
Corchorifatty acid F	C18 H32 O5	328.225
Positive INS-GAS HP_iron-depleted versus HP_iron-replete	Formula	Molecular Weight	Metabolika Pathways
Taurocholic acid	C26 H45 N O7 S	515.291
1-Linoleoyl glycerol	C21 H38 O4	354.276
Monoolein	C21 H40 O4	356.292
Docosahexaenoic acid ethyl ester	C24 H36 O2	356.271
Palmitoylcarnitine	C23 H45 N O4	399.334
9-Oxo-10(E),12(E)-octadecadienoic acid	C18 H30 O3	294.219	Other
Palmitoyl sphingomyelin	C39 H79 N2 O6 P	702.565
Hexanoylcarnitine	C13 H25 N O4	259.178
(+/-)12(13)-DiHOME	C18 H34 O4	314.245
(+/-)12(13)-DiHOME	C18 H34 O4	314.245
9-Oxo-10(E),12(E)-octadecadienoic acid	C18 H30 O3	294.219	Other
Negative INS-GAS HP_iron-depleted versus HP_iron-replete	Formula	Molecular Weight	Metabolika Pathways
(15Z)-9,12,13-Trihydroxy-15-octadecenoic acid	C18 H34 O5	330.24
Guanosine monophosphate (GMP)	C10 H14 N5 O8 P	363.058	Superpathway of histidine, purine, and pyrimidine biosynthesis;Purine nucleotides degradation II (aerobic);Purine nucleotides degradation I (plants);Superpathway of purine nucleotide salvage;Superpathway of purines degradation in plants;Other
(+/-)12(13)-DiHOME	C18 H34 O4	314.246
(9Z,12Z)-6,8-Dihydroxy-9,12-octadecadienoic acid	C18 H32 O4	312.23	Other
Adenosine diphosphate ribose	C15 H23 N5 O14 P2	559.072	Superpathway of histidine, purine, and pyrimidine biosynthesis
D-Sedoheptulose 7-phosphate	C7 H15 O10 P	290.04	Superpathway of rifamycin B biosynthesis;Other
3,4-Dihydroxybenzenesulfonic acid	C6 H6 O5 S	189.993
Corchorifatty acid F	C18 H32 O5	328.225
Vitamin C	C6 H8 O6	176.032	Other
D-Sedoheptulose 7-phosphate	C7 H15 O10 P	290.04	Superpathway of rifamycin B biosynthesis;Other
1705262	C4 H9 N3 O2	131.069
Cinnamoylglycine	C11 H11 N O3	205.073	Other
Positive INS-GAS HP_iron-replete versus uninfected_iron-replete	Formula	Molecular Weight	Metabolika Pathways
Adenosine	C10 H13 N5 O4	267.096	Superpathway of purine nucleotide salvage;Purine nucleotides degradation II (aerobic);Other
Palmitoylcarnitine	C23 H45 N O4	399.334
α-Linolenic acid	C18 H30 O2	278.224	Other
L-Kynurenine	C10 H12 N2 O3	208.085	Superpathway of NAD biosynthesis in eukaryotes;Other
5-Hydroxyindole-3-acetic acid	C10 H9 N O3	191.058
Hexanoylcarnitine	C13 H25 N O4	259.178
L-Kynurenine	C10 H12 N2 O3	208.085	Superpathway of NAD biosynthesis in eukaryotes;Other
2-Amino-1,3,4-octadecanetriol	C18 H39 N O3	317.292
Negative INS-GAS HP_iron-replete versus uninfected_iron-replete	Formula	Molecular Weight	Metabolika Pathways
Tyrosylalanine	C12 H16 N2 O4	252.111
Cinnamoylglycine	C11 H11 N O3	205.073	Other
Positive INS-GAS HP_iron-depleted versus uninfected_iron-depleted	Formula	Molecular Weight	Metabolika Pathways
L-Phenylalanine	C9 H11 N O2	165.079	Superpathway of chorismate metabolism;Superpathway of aromatic amino acid biosynthesis;Superpathway of indole-3-acetate conjugate biosynthesis;Anaerobic aromatic compound degradation (Thauera aromatica);Other
DL-Arginine	C6 H14 N4 O2	174.111	Superpathway of L-citrulline metabolism;Superpathway of arginine and polyamine biosynthesis;Arginine, ornithine and proline interconversion;L-arginine biosynthesis I (via L-ornithine);Other
L-Tyrosine	C9 H11 N O3	181.074	Superpathway of chorismate metabolism;Superpathway of aromatic amino acid biosynthesis;Other
DL-Lysine	C6 H14 N2 O2	146.105	Superpathway of arginine and polyamine biosynthesis;Superpathway of L-lysine degradation;Aspartate superpathway;Other
DL-Lysine	C6 H14 N2 O2	146.105	Superpathway of arginine and polyamine biosynthesis;Superpathway of L-lysine degradation;Aspartate superpathway;Other
D-(+)-Proline	C5 H9 N O2	115.063	Superpathway of L-citrulline metabolism;Arginine, ornithine and proline interconversion;Other
L-(+)-Arginine	C6 H14 N4 O2	174.111	Superpathway of L-citrulline metabolism;Superpathway of arginine and polyamine biosynthesis;Arginine, ornithine and proline interconversion;L-arginine biosynthesis I (via L-ornithine);Other
L-(+)-Arginine	C6 H14 N4 O2	174.111	Superpathway of L-citrulline metabolism;Superpathway of arginine and polyamine biosynthesis;Arginine, ornithine and proline interconversion;L-arginine biosynthesis I (via L-ornithine);Other
Glycyl-L-leucine	C8 H16 N2 O3	188.116	Superpathway of L-lysine degradation
L-Cysteine	C3 H7 N O2 S	121.02	Aspartate superpathway;Other
Histamine	C5 H9 N3	111.08
Glycyl-L-leucine	C8 H16 N2 O3	188.116	Superpathway of L-lysine degradation
L-Glutathione oxidized	C20 H32 N6 O12 S2	612.151	Other
Leucylproline	C11 H20 N2 O3	228.147
L-Alanyl-L-proline	C8 H14 N2 O3	186.1
Spermine	C10 H26 N4	202.216	Other
Alanyltyrosine	C12 H16 N2 O4	252.111
Palmitoylcarnitine	C23 H45 N O4	399.334
Leucylproline	C11 H20 N2 O3	228.147
Cytidine 5'-monophosphate (hydrate)	C9 H14 N3 O8 P	323.051	Methanobacterium thermoautotrophicum biosynthetic metabolism;Other
Glycyl-L-leucine	C8 H16 N2 O3	188.116	Superpathway of L-lysine degradation
N,N-Dimethylsphingosine	C20 H41 N O2	327.313
Cytidine 5'-monophosphate (hydrate)	C9 H14 N3 O8 P	323.051	Methanobacterium thermoautotrophicum biosynthetic metabolism;Other
α-Linolenic acid	C18 H30 O2	278.224	Other
Methionine sulfoxide	C5 H11 N O3 S	165.046	Other
Palmitoyl sphingomyelin	C39 H79 N2 O6 P	702.565
3'-Adenosine monophosphate (3'-AMP)	C10 H14 N5 O7 P	347.062	Superpathway of chorismate metabolism;Superpathway of L-citrulline metabolism;Superpathway of purine nucleotide salvage;Superpathway of arginine and polyamine biosynthesis;Aspartate superpathway;Methanobacterium thermoautotrophicum biosynthetic metabolism;L-arginine biosynthesis I (via L-ornithine);Superpathway of NAD biosynthesis in eukaryotes;Superpathway of indole-3-acetate conjugate biosynthe…
L-Kynurenine	C10 H12 N2 O3	208.085	Superpathway of NAD biosynthesis in eukaryotes;Other
5-Hydroxyindole-3-acetic acid	C10 H9 N O3	191.058
(+/-)12(13)-DiHOME	C18 H34 O4	314.245
(+/-)12(13)-DiHOME	C18 H34 O4	314.245
L-Kynurenine	C10 H12 N2 O3	208.085	Superpathway of NAD biosynthesis in eukaryotes;Other
α-Aspartylphenylalanine	C13 H16 N2 O5	280.105
Negative INS-GAS HP_iron-depleted versus uninfected_iron-depleted	Formula	Molecular Weight	Metabolika Pathways
Uridine monophosphate (UMP)	C9 H13 N2 O9 P	324.036	Superpathway of mycolyl-arabinogalactan-peptidoglycan complex biosynthesis;Superpathway of histidine, purine, and pyrimidine biosynthesis;Superpathway of lipopolysaccharide biosynthesis;Peptidoglycan biosynthesis IV (Enterococcus faecium);Other
L-Glutathione (reduced)	C10 H17 N3 O6 S	307.084	Superpathway of seleno-compound metabolism;Other
Uridine monophosphate (UMP)	C9 H13 N2 O9 P	324.036	Superpathway of mycolyl-arabinogalactan-peptidoglycan complex biosynthesis;Superpathway of histidine, purine, and pyrimidine biosynthesis;Superpathway of lipopolysaccharide biosynthesis;Peptidoglycan biosynthesis IV (Enterococcus faecium);Other
Guanosine monophosphate (GMP)	C10 H14 N5 O8 P	363.058	Superpathway of histidine, purine, and pyrimidine biosynthesis;Purine nucleotides degradation II (aerobic);Purine nucleotides degradation I (plants);Superpathway of purine nucleotide salvage;Superpathway of purines degradation in plants;Other
(+/-)12(13)-DiHOME	C18 H34 O4	314.246
Glycyl-L-leucine	C8 H16 N2 O3	188.115	Other
(9Z,12Z)-6,8-Dihydroxy-9,12-octadecadienoic acid	C18 H32 O4	312.23	Other
Glycyl-L-leucine	C8 H16 N2 O3	188.115	Other
Adenosine diphosphate ribose	C15 H23 N5 O14 P2	559.072	Superpathway of histidine, purine, and pyrimidine biosynthesis
D-Mannose 6-phosphate	C6 H13 O9 P	260.029	Superpathway of mycolyl-arabinogalactan-peptidoglycan complex biosynthesis;Superpathway of CMP-sialic acids biosynthesis;Superpathway of anaerobic sucrose degradation;Chitin biosynthesis;Superpathway of glycolysis, pyruvate dehydrogenase, TCA, and glyoxylate bypass;Kanamycin biosynthesis;Methanobacterium thermoautotrophicum biosynthetic metabolism;Superpathway of cytosolic glycolysis (plants), py…
D-Sedoheptulose 7-phosphate	C7 H15 O10 P	290.04	Superpathway of rifamycin B biosynthesis;Other
Tyrosylalanine	C12 H16 N2 O4	252.111
Glycyl-L-leucine	C8 H16 N2 O3	188.115	Other
3,4-Dihydroxybenzenesulfonic acid	C6 H6 O5 S	189.993
14(S)-HDHA	C22 H32 O3	344.235
Palmitoleic acid	C16 H30 O2	254.224	Other
D-Sedoheptulose 7-phosphate	C7 H15 O10 P	290.04	Superpathway of rifamycin B biosynthesis;Other
α-Aspartylphenylalanine	C13 H16 N2 O5	280.106
Prolylleucine	C11 H20 N2 O3	228.147
N-Acetyl-L-phenylalanine	C11 H13 N O3	207.089
1705262	C4 H9 N3 O2	131.069
Positive INS-GAS HP versus uninfected	Formula	Molecular Weight	Metabolika Pathways
Glycyl-L-leucine	C8 H16 N2 O3	188.116	Superpathway of L-lysine degradation
L-Glutathione oxidized	C20 H32 N6 O12 S2	612.151	Other
Leucylproline	C11 H20 N2 O3	228.147
L-Alanyl-L-proline	C8 H14 N2 O3	186.1
Spermine	C10 H26 N4	202.216	Other
Alanyltyrosine	C12 H16 N2 O4	252.111
Adenosine	C10 H13 N5 O4	267.096	Superpathway of purine nucleotide salvage;Purine nucleotides degradation II (aerobic);Other
Leucylproline	C11 H20 N2 O3	228.147
Tentoxin	C22 H30 N4 O4	414.226
Methionine sulfoxide	C5 H11 N O3 S	165.046	Other
L-Kynurenine	C10 H12 N2 O3	208.085	Superpathway of NAD biosynthesis in eukaryotes;Other
Nalidixic acid	C12 H12 N2 O3	232.084
5-Hydroxyindole-3-acetic acid	C10 H9 N O3	191.058
(+/-)12(13)-DiHOME	C18 H34 O4	314.245
L-Kynurenine	C10 H12 N2 O3	208.085	Superpathway of NAD biosynthesis in eukaryotes;Other
α-Aspartylphenylalanine	C13 H16 N2 O5	280.105
2-Amino-1,3,4-octadecanetriol	C18 H39 N O3	317.292
Negative INS-GAS HP versus uninfected	Formula	Molecular Weight	Metabolika Pathways
Adenosine diphosphate ribose	C15 H23 N5 O14 P2	559.072	Superpathway of histidine, purine, and pyrimidine biosynthesis
Glycyl-L-leucine	C8 H16 N2 O3	188.115	Other
Adenosine diphosphate ribose	C15 H23 N5 O14 P2	559.072	Superpathway of histidine, purine, and pyrimidine biosynthesis
Tyrosylalanine	C12 H16 N2 O4	252.111
16-Hydroxyhexadecanoic acid	C16 H32 O3	272.235
14(S)-HDHA	C22 H32 O3	344.235
Prolylleucine	C11 H20 N2 O3	228.147
Positive INS-GAS iron-depleted versus iron-replete	Formula	Molecular Weight	Metabolika Pathways
L-Phenylalanine	C9 H11 N O2	165.079	Superpathway of chorismate metabolism;Superpathway of aromatic amino acid biosynthesis;Superpathway of indole-3-acetate conjugate biosynthesis;Anaerobic aromatic compound degradation (Thauera aromatica);Other
L-Pyroglutamic acid	C5 H7 N O3	129.042	Superpathway of butirocin biosynthesis;Other
L-Pyroglutamic acid	C5 H7 N O3	129.042	Superpathway of butirocin biosynthesis;Other
D-Sphingosine	C18 H37 N O2	299.282	Other
Uracil	C4 H4 N2 O2	112.027	Other
Uracil	C21 H38 O4	354.276
Monoolein	C21 H40 O4	356.292
Cytidine	C9 H13 N3 O5	243.085	Other
Docosahexaenoic acid ethyl ester	C24 H36 O2	356.271
L-Glutathione oxidized	C20 H32 N6 O12 S2	612.151	Other
Cytidine 5'-monophosphate (hydrate)	C9 H14 N3 O8 P	323.051	Methanobacterium thermoautotrophicum biosynthetic metabolism;Other
N,N-Dimethylsphingosine	C20 H41 N O2	327.313
9-Oxo-10(E),12(E)-octadecadienoic acid	C18 H30 O3	294.219	Other
Palmitoyl sphingomyelin	C39 H79 N2 O6 P	702.565
(+/-)12(13)-DiHOME	C18 H34 O4	314.245
(+/-)12(13)-DiHOME	C18 H34 O4	314.245
9-Oxo-10(E),12(E)-octadecadienoic acid	C18 H30 O3	294.219	Other
Negative INS-GAS iron-depleted versus iron-replete	Formula	Molecular Weight	Metabolika Pathways
Glycerophospho-N-palmitoyl ethanolamine	C21 H44 N O7 P	453.285
(15Z)-9,12,13-Trihydroxy-15-octadecenoic acid	C18 H34 O5	330.24
(15Z)-9,12,13-Trihydroxy-15-octadecenoic acid	C18 H34 O5	330.24
(+/-)12(13)-DiHOME	C18 H34 O4	314.246
(9Z,12Z)-6,8-Dihydroxy-9,12-octadecadienoic acid	C18 H32 O4	312.23	Other
L-Glutathione oxidized	C20 H32 N6 O12 S2	612.152	Superpathway of seleno-compound metabolism;Other
Cytidine	C9 H13 N3 O5	243.086	Other
Corchorifatty acid F	C18 H32 O5	328.225
16-Hydroxyhexadecanoic acid	C16 H32 O3	272.235
Palmitoleic acid	C16 H30 O2	254.224	Other
3,4-Dihydroxybenzenesulfonic acid	C6 H6 O5 S	189.993
D-Sedoheptulose 7-phosphate	C7 H15 O10 P	290.04	Superpathway of rifamycin B biosynthesis;Other
15-Deoxy-δ12,14 -Prostaglandin J2	C20 H28 O3	316.204	Other
Corchorifatty acid F	C18 H32 O5	328.225
